# Supplementary material for: Molecular pathogenic and host range determinants of reassortant Egyptian low pathogenic avian influenza H9N2 viruses from backyard chicken
Source: Int J Vet Sci Med. 2019 Jul 11;7(1):10–9. doi: 10.1080/23144599.2019.1637046 (PMC6776986; doi:10.1080/23144599.2019.1637046)
Supplement: Supplemental Material [file TVSM_A_1637046_SM9960.zip]

Archive with 3 entries (3 files):
- Supplementary table 1.doc
- Supplementary table 2.doc
- Supplementary table 3.doc
